# Supplementary material for: Emulsifying Properties of Oat Protein/Casein Complex Prepared Using Atmospheric Cold Plasma with pH Shifting
Source: Foods. 2025 Jul 31;14(15):2702. doi: 10.3390/foods14152702 (PMC12346296; doi:10.3390/foods14152702)
Supplement: Supplementary file 1 [file foods-14-02702-s001.zip]

Archive with 1 entries (1 files):
- foods-3678577-supplementary.pdf
